# Supplementary material for: Genomic comparisons of Brucella spp. and closely related bacteria using base compositional and proteome based methods
Source: BMC Evol Biol. 2010 Aug 13;10:249. doi: 10.1186/1471-2148-10-249 (PMC2928237; doi:10.1186/1471-2148-10-249)
Supplement: Additional file 1 — An Excel file containing the BLAST matrix showing percentage of proteome similarity resulting from the all-against-all comparisons of the genomes discussed in the study. This percentage table was used to produce the heatmap in Figure 5. [file 1471-2148-10-249-S1.xls]

## Sheet: blastmatrix2.txt
	Agrobacterium radiobacter K84	Agrobacterium vitis S4	Agrobacterium tumefaciens C58	Ochrobactrum intermedium LMG 3301	Ochrobactrum anthropi ATCC 49188	Brucella pinnipedialis M163/99/10	Brucella ovis ATCC 25840	Brucella sp. 83/13	Brucella inopinata BO1	Brucella sp. BO2	Brucella sp. F5/99	Brucella pinnipedialis M292/94/1	Brucella pinnipedialis B2/94	Brucella ceti M490/95/1	Brucella ceti B1/94	Brucella ceti M644/93/1	Brucella ceti M13/05/1	Brucella neotomae 5K33	Brucella suis 513 (biovar 5)	Brucella suis 686 (biovar 3)	Brucella suis ATCC 23445 (biovar 2)	Brucella canis ATCC 23365	Brucella suis 1330 (biovar 1)	Brucella melitensis 63/9 (biovar 2)	Brucella melitensis ATCC 23457 (biovar 2)	Brucella melitensis Ether (biovar 3)	Brucella melitensis 16M (biovar 1)	Brucella melitensis Rev.1 (biovar 1)	Brucella abortus Tulya (biovar 3)	Brucella abortus 86/8/59 (biovar 2)	Brucella abortus 870 (biovar 6)	Brucella abortus C68 (biovar 9)	Brucella abortus 9-941 (biovar 1)	Brucella abortus 292 (biovar 4)	Brucella abortus S19 (biovar 1)	Brucella abortus 2308 (biovar 1)	Brucella abortus 2308 A
Agrobacterium radiobacter K84	0.992628	0.295787	0.309329	0.236891	0.236313	0.210164	0.221491	0.223229	0.221609	0.222677	0.222651	0.224804	0.223912	0.222605	0.22364	0.221855	0.222354	0.222707	0.222872	0.220662	0.222061	0.225236	0.225815	0.223752	0.223841	0.221372	0.223178	0.222648	0.222871	0.222281	0.224468	0.224887	0.224465	0.224452	0.224406	0.224422	0.224243
Agrobacterium vitis S4	0.295787	0.997756	0.35092	0.251129	0.247054	0.244898	0.257348	0.266262	0.258672	0.261921	0.259949	0.261302	0.259987	0.260165	0.261377	0.257967	0.259073	0.259694	0.25971	0.257831	0.258849	0.263194	0.263755	0.260044	0.260811	0.256861	0.259066	0.258395	0.259016	0.258092	0.261156	0.261562	0.261523	0.260892	0.261435	0.261486	0.261222
Agrobacterium tumefaciens C58	0.309329	0.35092	0.991872	0.295072	0.291006	0.271153	0.285014	0.29082	0.285883	0.288481	0.288485	0.290185	0.288484	0.289037	0.290566	0.2862	0.287149	0.287974	0.28882	0.285739	0.286661	0.29196	0.292775	0.289685	0.289833	0.286539	0.287562	0.287538	0.28608	0.284793	0.28833	0.289022	0.288228	0.288034	0.28835	0.287765	0.28791
Ochrobactrum intermedium LMG 3301	0.236891	0.251129	0.295072	0.991923	0.570618	0.438275	0.469448	0.473364	0.471532	0.473829	0.4722	0.476908	0.474089	0.474153	0.476844	0.466928	0.468344	0.474078	0.474123	0.470367	0.471178	0.480111	0.481873	0.47541	0.475692	0.47053	0.472512	0.472595	0.468732	0.46617	0.471403	0.472421	0.471542	0.471426	0.470484	0.469299	0.469903
Ochrobactrum anthropi ATCC 49188	0.236313	0.247054	0.291006	0.570618	0.991739	0.439261	0.469531	0.474333	0.472759	0.479708	0.473736	0.478726	0.4759	0.474807	0.477787	0.468744	0.470161	0.47444	0.475653	0.471029	0.472124	0.481342	0.483101	0.476932	0.477214	0.471476	0.473457	0.473249	0.470264	0.466836	0.472936	0.473955	0.472781	0.472376	0.471724	0.470542	0.471144
Brucella pinnipedialis M163/99/10	0.210164	0.244898	0.271153	0.438275	0.439261	0.992991	0.768112	0.718975	0.697706	0.699918	0.806089	0.824577	0.830765	0.820581	0.825387	0.817914	0.822051	0.814815	0.819531	0.799765	0.807906	0.81759	0.819395	0.819953	0.820679	0.807839	0.811747	0.812169	0.813644	0.80838	0.814979	0.818371	0.819313	0.819988	0.815603	0.813294	0.81453
Brucella ovis ATCC 25840	0.221491	0.257348	0.285014	0.469448	0.469531	0.768112	0.989089	0.780678	0.753261	0.757931	0.834793	0.853244	0.858396	0.836342	0.843523	0.841236	0.8422	0.850769	0.854839	0.831383	0.846871	0.852763	0.855796	0.856753	0.859788	0.842326	0.846478	0.84583	0.844156	0.83413	0.850638	0.851446	0.849485	0.848531	0.846735	0.844921	0.846177
Brucella sp. 83/13	0.223229	0.266262	0.29082	0.473364	0.474333	0.718975	0.780678	0.991313	0.770146	0.77518	0.782861	0.797434	0.790733	0.798836	0.804247	0.781599	0.783016	0.796353	0.797732	0.788977	0.791995	0.807941	0.810919	0.799939	0.801221	0.786534	0.787769	0.788724	0.797797	0.789219	0.803012	0.804254	0.803067	0.80264	0.800367	0.79853	0.799266
Brucella inopinata BO1	0.221609	0.258672	0.285883	0.471532	0.472759	0.697706	0.753261	0.770146	0.994227	0.82731	0.757427	0.77424	0.767575	0.772438	0.778457	0.759508	0.759805	0.770779	0.772912	0.765792	0.764689	0.783508	0.785235	0.772557	0.771182	0.763662	0.761741	0.762615	0.75977	0.753062	0.763993	0.76658	0.764113	0.764706	0.762151	0.759919	0.761138
Brucella sp. BO2	0.222677	0.261921	0.288481	0.473829	0.479708	0.699918	0.757931	0.77518	0.82731	0.994169	0.761697	0.775546	0.768831	0.773733	0.779274	0.760207	0.761521	0.772569	0.773695	0.769097	0.767455	0.787496	0.789242	0.774362	0.774521	0.76337	0.764485	0.763332	0.761492	0.754728	0.766773	0.768872	0.766377	0.765439	0.764399	0.762153	0.763379
Brucella sp. F5/99	0.222651	0.259949	0.288485	0.4722	0.473736	0.806089	0.834793	0.782861	0.757427	0.761697	0.992045	0.934168	0.922808	0.917437	0.922486	0.887605	0.8875	0.887087	0.88394	0.883219	0.88239	0.901961	0.906438	0.879316	0.880137	0.868291	0.866317	0.866811	0.870376	0.856354	0.871923	0.875743	0.870106	0.87146	0.867246	0.865385	0.866088
Brucella pinnipedialis M292/94/1	0.224804	0.261302	0.290185	0.476908	0.478726	0.824577	0.853244	0.797434	0.77424	0.775546	0.934168	0.991168	0.968962	0.92188	0.926316	0.897972	0.90025	0.896853	0.900314	0.892433	0.889786	0.913662	0.917565	0.897316	0.898157	0.884937	0.882389	0.885236	0.888334	0.874615	0.889931	0.89325	0.886881	0.889444	0.883981	0.882115	0.88281
Brucella pinnipedialis B2/94	0.223912	0.259987	0.288484	0.474089	0.4759	0.830765	0.858396	0.790733	0.767575	0.768831	0.922808	0.968962	0.990291	0.911977	0.916325	0.907928	0.910228	0.904421	0.909148	0.883555	0.894395	0.902691	0.906524	0.902523	0.903367	0.890707	0.887585	0.89278	0.896509	0.88096	0.896347	0.899091	0.892102	0.895262	0.889199	0.887337	0.888613
Brucella ceti M490/95/1	0.222605	0.260165	0.289037	0.474153	0.474807	0.820581	0.836342	0.798836	0.772438	0.773733	0.917437	0.92188	0.911977	0.99147	0.963216	0.903195	0.905495	0.90147	0.89601	0.89705	0.895541	0.918413	0.922342	0.893637	0.895066	0.882462	0.880495	0.882754	0.888785	0.87446	0.888611	0.893115	0.886151	0.889306	0.88325	0.881968	0.882078
Brucella ceti B1/94	0.22364	0.261377	0.290566	0.476844	0.477787	0.825387	0.843523	0.804247	0.778457	0.779274	0.922486	0.926316	0.916325	0.963216	0.99176	0.909291	0.909808	0.907547	0.903287	0.904326	0.902164	0.925287	0.929257	0.899655	0.900502	0.887197	0.885226	0.886916	0.891816	0.877399	0.89343	0.897979	0.891536	0.892936	0.888611	0.886733	0.88743
Brucella ceti M644/93/1	0.221855	0.257967	0.2862	0.466928	0.468744	0.817914	0.841236	0.781599	0.759508	0.760207	0.887605	0.897972	0.907928	0.903195	0.909291	0.990269	0.971558	0.905207	0.901567	0.885475	0.895749	0.902882	0.90792	0.897978	0.897045	0.885054	0.881936	0.887102	0.886096	0.875921	0.891209	0.893338	0.886992	0.890134	0.884103	0.882244	0.883519
Brucella ceti M13/05/1	0.222354	0.259073	0.287149	0.468344	0.470161	0.822051	0.8422	0.783016	0.759805	0.761521	0.8875	0.90025	0.910228	0.905495	0.909808	0.971558	0.989929	0.905119	0.901475	0.88654	0.89742	0.904583	0.909034	0.897883	0.898131	0.883205	0.882407	0.888166	0.887749	0.878116	0.892288	0.895611	0.889235	0.892389	0.886335	0.884472	0.88575
Brucella neotomae 5K33	0.222707	0.259694	0.287974	0.474078	0.47444	0.814815	0.850769	0.796353	0.770779	0.772569	0.887087	0.896853	0.904421	0.90147	0.907547	0.905207	0.905119	0.989961	0.911811	0.897316	0.910625	0.917955	0.922468	0.907529	0.907784	0.895633	0.893676	0.897731	0.899719	0.888752	0.901942	0.904717	0.901814	0.903226	0.898876	0.897004	0.898284
Brucella suis 513 (biovar 5)	0.222872	0.25971	0.28882	0.474123	0.475653	0.819531	0.854839	0.797732	0.772912	0.773695	0.88394	0.900314	0.909148	0.89601	0.903287	0.901567	0.901475	0.911811	0.989816	0.894225	0.904612	0.91252	0.914603	0.911097	0.911356	0.899062	0.896498	0.901192	0.904416	0.890932	0.904867	0.907678	0.902331	0.904957	0.899371	0.897484	0.899371
Brucella suis 686 (biovar 3)	0.220662	0.257831	0.285739	0.470367	0.471029	0.799765	0.831383	0.788977	0.765792	0.769097	0.883219	0.892433	0.883555	0.89705	0.904326	0.885475	0.88654	0.897316	0.894225	0.988874	0.912237	0.950613	0.945876	0.888336	0.888578	0.876657	0.875849	0.878675	0.88056	0.871574	0.885072	0.887774	0.882042	0.884591	0.880323	0.877291	0.877988
Brucella suis ATCC 23445 (biovar 2)	0.222061	0.258849	0.286661	0.471178	0.472124	0.807906	0.846871	0.791995	0.764689	0.767455	0.88239	0.889786	0.894395	0.895541	0.902164	0.895749	0.89742	0.910625	0.904612	0.912237	0.990282	0.928911	0.932867	0.901588	0.903618	0.889198	0.892503	0.891264	0.889683	0.880037	0.894819	0.896368	0.896476	0.893736	0.893557	0.89169	0.892968
Brucella canis ATCC 23365	0.225236	0.263194	0.29196	0.480111	0.481342	0.81759	0.852763	0.807941	0.783508	0.787496	0.901961	0.913662	0.902691	0.918413	0.925287	0.902882	0.904583	0.917955	0.91252	0.950613	0.928911	0.989519	0.971596	0.910607	0.912673	0.894458	0.898999	0.898342	0.899152	0.887543	0.903785	0.906586	0.904852	0.903277	0.901887	0.9	0.901289
Brucella suis 1330 (biovar 1)	0.225815	0.263755	0.292775	0.481873	0.483101	0.819395	0.855796	0.810919	0.785235	0.789242	0.906438	0.917565	0.906524	0.922342	0.929257	0.90792	0.909034	0.922468	0.914603	0.945876	0.932867	0.971596	0.991133	0.915088	0.917167	0.899438	0.902225	0.901567	0.902393	0.8919	0.90705	0.910476	0.908718	0.907138	0.90694	0.904447	0.905137
Brucella melitensis 63/9 (biovar 2)	0.223752	0.260044	0.289685	0.47541	0.476932	0.819953	0.856753	0.799939	0.772557	0.774362	0.879316	0.897316	0.902523	0.893637	0.899655	0.897978	0.897883	0.907529	0.911097	0.888336	0.901588	0.910607	0.915088	0.987051	0.978254	0.941868	0.945472	0.947301	0.917588	0.905119	0.920494	0.924594	0.919722	0.92057	0.916719	0.914826	0.914907
Brucella melitensis ATCC 23457 (biovar 2)	0.223841	0.260811	0.289833	0.475692	0.477214	0.820679	0.859788	0.801221	0.771182	0.774521	0.880137	0.898157	0.903367	0.895066	0.900502	0.897045	0.898131	0.907784	0.911356	0.888578	0.903618	0.912673	0.917167	0.978254	0.987038	0.942766	0.948865	0.94821	0.917852	0.905372	0.920761	0.924252	0.921811	0.920836	0.918799	0.916904	0.916982
Brucella melitensis Ether (biovar 3)	0.221372	0.256861	0.286539	0.47053	0.471476	0.807839	0.842326	0.786534	0.763662	0.76337	0.868291	0.884937	0.890707	0.882462	0.887197	0.885054	0.883205	0.895633	0.899062	0.876657	0.889198	0.894458	0.899438	0.941868	0.942766	0.987113	0.928729	0.932954	0.90369	0.891499	0.905927	0.90932	0.904003	0.906612	0.901061	0.899189	0.899875
Brucella melitensis 16M (biovar 1)	0.223178	0.259066	0.287562	0.472512	0.473457	0.811747	0.846478	0.787769	0.761741	0.764485	0.866317	0.882389	0.887585	0.880495	0.885226	0.881936	0.882407	0.893676	0.896498	0.875849	0.892503	0.898999	0.902225	0.945472	0.948865	0.928729	0.988983	0.959525	0.904702	0.89247	0.905749	0.908546	0.908006	0.906436	0.905643	0.904359	0.904449
Brucella melitensis Rev.1 (biovar 1)	0.222648	0.258395	0.287538	0.472595	0.473249	0.812169	0.84583	0.788724	0.762615	0.763332	0.866811	0.885236	0.89278	0.882754	0.886916	0.887102	0.888166	0.897731	0.901192	0.878675	0.891264	0.898342	0.901567	0.947301	0.94821	0.932954	0.959525	0.988968	0.909434	0.895342	0.909291	0.912109	0.907948	0.909377	0.905583	0.903701	0.904986
Brucella abortus Tulya (biovar 3)	0.222871	0.259016	0.28608	0.468732	0.470264	0.813644	0.844156	0.797797	0.75977	0.761492	0.870376	0.888334	0.896509	0.888785	0.891816	0.886096	0.887749	0.899719	0.904416	0.88056	0.889683	0.899152	0.902393	0.917588	0.917852	0.90369	0.904702	0.909434	0.990177	0.933524	0.950889	0.954575	0.948776	0.949677	0.945659	0.943105	0.94316
Brucella abortus 86/8/59 (biovar 2)	0.222281	0.258092	0.284793	0.46617	0.466836	0.80838	0.83413	0.789219	0.753062	0.754728	0.856354	0.874615	0.88096	0.87446	0.877399	0.875921	0.878116	0.888752	0.890932	0.871574	0.880037	0.887543	0.8919	0.905119	0.905372	0.891499	0.89247	0.895342	0.933524	0.988993	0.957111	0.960181	0.970827	0.973043	0.967012	0.964436	0.96574
Brucella abortus 870 (biovar 6)	0.224468	0.261156	0.28833	0.471403	0.472936	0.814979	0.850638	0.803012	0.763993	0.766773	0.871923	0.889931	0.896347	0.888611	0.89343	0.891209	0.892288	0.901942	0.904867	0.885072	0.894819	0.903785	0.90705	0.920494	0.920761	0.905927	0.905749	0.909291	0.950889	0.957111	0.989494	0.985474	0.971596	0.973831	0.968394	0.966439	0.966471
Brucella abortus C68 (biovar 9)	0.224887	0.261562	0.289022	0.472421	0.473955	0.818371	0.851446	0.804254	0.76658	0.768872	0.875743	0.89325	0.899091	0.893115	0.897979	0.893338	0.895611	0.904717	0.907678	0.887774	0.896368	0.906586	0.910476	0.924594	0.924252	0.90932	0.908546	0.912109	0.954575	0.960181	0.985474	0.989772	0.974115	0.977011	0.970896	0.96829	0.968321
Brucella abortus 9-941 (biovar 1)	0.224465	0.261523	0.288228	0.471542	0.472781	0.819313	0.849485	0.803067	0.764113	0.766377	0.870106	0.886881	0.892102	0.886151	0.891536	0.886992	0.889235	0.901814	0.902331	0.882042	0.896476	0.904852	0.908718	0.919722	0.921811	0.904003	0.908006	0.907948	0.948776	0.970827	0.971596	0.974115	0.988885	0.985874	0.988173	0.98555	0.985564
Brucella abortus 292 (biovar 4)	0.224452	0.260892	0.288034	0.471426	0.472376	0.819988	0.848531	0.80264	0.764706	0.765439	0.87146	0.889444	0.895262	0.889306	0.892936	0.890134	0.892389	0.903226	0.904957	0.884591	0.893736	0.903277	0.907138	0.92057	0.920836	0.906612	0.906436	0.909377	0.949677	0.973043	0.973831	0.977011	0.985874	0.988867	0.981973	0.979358	0.980026
Brucella abortus S19 (biovar 1)	0.224406	0.261435	0.28835	0.470484	0.471724	0.815603	0.846735	0.800367	0.762151	0.764399	0.867246	0.883981	0.889199	0.88325	0.888611	0.884103	0.886335	0.898876	0.899371	0.880323	0.893557	0.901887	0.90694	0.916719	0.918799	0.901061	0.905643	0.905583	0.945659	0.967012	0.968394	0.970896	0.988173	0.981973	0.98857	0.986859	0.986872
Brucella abortus 2308 (biovar 1)	0.224422	0.261486	0.287765	0.469299	0.470542	0.813294	0.844921	0.79853	0.759919	0.762153	0.865385	0.882115	0.887337	0.881968	0.886733	0.882244	0.884472	0.897004	0.897484	0.877291	0.89169	0.9	0.904447	0.914826	0.916904	0.899189	0.904359	0.903701	0.943105	0.964436	0.966439	0.96829	0.98555	0.979358	0.986859	0.989194	0.988166
Brucella abortus 2308 A	0.224243	0.261222	0.28791	0.469903	0.471144	0.81453	0.846177	0.799266	0.761138	0.763379	0.866088	0.88281	0.888613	0.882078	0.88743	0.883519	0.88575	0.898284	0.899371	0.877988	0.892968	0.901289	0.905137	0.914907	0.916982	0.899875	0.904449	0.904986	0.94316	0.96574	0.966471	0.968321	0.985564	0.980026	0.986872	0.988166	0.988893
